# Supplementary material for: Long-Term Administration of Vespa velutina nigrithorax Venom Ameliorates Alzheimer’s Phenotypes in 5xFAD Transgenic Mice
Source: Toxins (Basel). 2023 Mar 6;15(3):203. doi: 10.3390/toxins15030203 (PMC10057037; doi:10.3390/toxins15030203)
Supplement: Supplementary file 1 [file toxins-15-00203-s001.zip]

Archive with 1 entries (1 files):
- toxins-2224156-supplementary.pdf
